# Supplementary material for: Pulmonary Function Modulates Epigenetic Age in Subjects with Cystic Fibrosis
Source: Int J Mol Sci. 2025 Jul 10;26(14):6614. doi: 10.3390/ijms26146614 (PMC12295467; doi:10.3390/ijms26146614)
Supplement: Supplementary file 1 [file ijms-26-06614-s001.zip]

Archive with 1 entries (1 files):
- ijms-3711901-supplementary.pdf
